# Supplementary material for: VER/VEGF receptors regulate AMPA receptor surface levels and glutamatergic behavior
Source: PLoS Genet. 2021 Feb 9;17(2):e1009375. doi: 10.1371/journal.pgen.1009375 (PMC7899335; doi:10.1371/journal.pgen.1009375)
Supplement: S1 Table — (XLSX) [file pgen.1009375.s012.xlsx]

## Sheet: Fig 1D data table
Minutes	WT	WT	WT	WT	ver-1 (ok1738)	ver-1 (ok1738)	ver-1 (ok1738)	ver-4 (ok1079)	ver-4 (ok1079)	ver-4 (ok1079)	ric-4 (md1088)	ric-4 (md1088)	ric-4 (md1088)	ric-4 (md1088)
30	0	7.5	5	10.526	5	15.395	2.632	0	0	0	0	0	0	0
45	35	23.026	60	23.684	35	33.158	23.158	40.789	46.316	10	7.5	0	0	5
60	52.5	61.316	75	44.737	70	58.947	43.421	51.184	84.605	52.5	25	10	2.5	10
75	52.5	81.842	80	76.316	87.5	74.342	92.237	67.105	95	72.5	40	35.658	7.5	27.5
90	82.5	92.237	92.5	78.947	97.5	84.737	97.368	89.737		100	50	48.289	10	32.5
											50	63.947	25	35
											50	71.579	15	47.5
											47.5	84.605	30	67.5
