# Supplementary material for: VER/VEGF receptors regulate AMPA receptor surface levels and glutamatergic behavior
Source: PLoS Genet. 2021 Feb 9;17(2):e1009375. doi: 10.1371/journal.pgen.1009375 (PMC7899335; doi:10.1371/journal.pgen.1009375)
Supplement: S3 Table — (XLSX) [file pgen.1009375.s014.xlsx]

## Sheet: Sheet1
pzEx337					pzEx337;ver-4
	Puncta density	Puncta Width	Puncta intensity			Puncta density	Puncta Width	Puncta intensity
	0.953509	0.769758	0.112888			0.84519	0.705132	0.757023
	0.991561	1.098	1.15792			0.711617	1.12159	0.449641
	0.989692	1.05949	2.59164			1.27007	0.770877	3.02282
	1.00683	1.01878	1.29027			1.03029	1.18397	0.371718
	1.0572	1.25522	0.286428			1.20879	0.945965	1.15426
	0.799336	0.920958	0.168038			0.756921	1.37274	0.959921
	0.908385	1.06733	1.89236			0.951139	0.960676	1.41627
	1.44514	0.726165	0.78515			1.0196	1.14232	1.97978
	0.90775	1.0058	1.46474			0.852555	0.84516	0.788996
	0.940603	1.07849	0.250557			0.678059	0.976734	0.905068
						0.691617	1.58923	0.420521
						1.11378	1.11403	1.05585
						0.84269	0.975592	0.168949
						0.828126	1.21278	0.193373
normalized					normalized
mean	1	1	1		mean	0.914317	1.06549	0.974584
