# Supplementary material for: VER/VEGF receptors regulate AMPA receptor surface levels and glutamatergic behavior
Source: PLoS Genet. 2021 Feb 9;17(2):e1009375. doi: 10.1371/journal.pgen.1009375 (PMC7899335; doi:10.1371/journal.pgen.1009375)
Supplement: S5 Table — (XLSX) [file pgen.1009375.s016.xlsx]

## Sheet: Sheet1
pzIs12					pzIs12;ver-4
	Puncta density	Puncta Width	Puncta intensity			Puncta density	Puncta Width	Puncta intensity
	1.19817	0.965012	1.31877			0.731302	0.978391	1.33628
	0.673973	0.830215	1.21907			0.437642	1.52145	1.11468
	0.42713	0.869098	1.58508			0.569965	0.821805	1.21162
	1.18922	0.963341	1.70614			0.998487	0.828761	0.865117
	0.968628	0.955764	1.23354			0.410718	2.75581	0.825526
	0.899531	0.909165	1.69008			0.423364	0.846277	1.11739
	0.424862	0.752833	2.08837			0.479138	0.988293	0.891861
	0.945896	0.922319	1.48006			0.87426	0.740939	0.904742
	0.666489	0.83232	0.600344			0.719064	0.790987	0.572251
	1.48938	0.930598	0.74315			0.852061	1.26302	0.54594
	0.899419	1.20207	0.727725			1.36743	0.941007	0.653494
	0.754338	1.10024	0.657715			0.990688	0.792454	0.771049
	0.818857	0.814189	1.041			0.57268	1.06902	0.638579
	1.27342	0.907351	0.674796			0.603319	0.972221	0.838361
	0.68014	0.922663	0.759275			1.16876	1.14833	0.687529
	1.39822	1.13013	0.764655			1.19175	1.14323	0.58251
	1.61139	1.40027	1.03668			0.725689	1.53406	0.562781
	1.21339	0.962312	0.729569			0.268308	1.33695	0.930647
	0.752774	1.46928	0.481353			0.77724	1.08865	0.687756
	0.535689	1.04892	0.655798			0.841904	1.85319	0.822426
	1.66343	1.12798	0.786421			0.816665	1.28478	0.991193
	1.51451	1.29829	0.865812			0.81778	0.727048	0.655497
	0.381333	1.14719	0.931099			1.43364	1.01821	0.888626
	0.931967	0.636902	0.589924			1.10773	0.798278	0.756684
	1.43983	0.825287	0.754813			1.43364	1.01821	0.888626
	1.07865	0.827594	0.771946			1.23587	0.800049	0.714418
	1.16935	1.24867	1.10682			1.29226	1.0507	0.50092
						1.30953	1.19365	0.589648
						0.619014	0.876191	0.888509
						0.713649	1.07079	0.800337
normalized					normalized
mean	1	1	1		mean	0.859452	1.10842	0.807833
