# Supplementary material for: VER/VEGF receptors regulate AMPA receptor surface levels and glutamatergic behavior
Source: PLoS Genet. 2021 Feb 9;17(2):e1009375. doi: 10.1371/journal.pgen.1009375 (PMC7899335; doi:10.1371/journal.pgen.1009375)
Supplement: S6 Table — (XLSX) [file pgen.1009375.s017.xlsx]

## Sheet: Sheet1
nuIs125 (SNB-1::GFP)					nuIs125;ver-1(ok1738)					nuIs125;ver-4(ok1079)
	Puncta density	Puncta Width	Puncta intensity			Puncta density	Puncta Width	Puncta intensity			Puncta density	Puncta Width	Puncta intensity
	0.655042	0.986398	1.66253			1.07526	0.857258	1.90756			1.09629	1.64862	1.33405
	1.55589	1.27361	1.59366			0.703848	1.21523	1.45197			1.39298	1.16839	0.956863
	0.819097	1.13223	1.6093			0.597032	1.24149	1.30712			1.39298	1.16839	0.956863
	1.16971	0.882447	0.963266			0.773943	1.60259	1.51664			1.39298	1.16839	0.956863
	0.988508	1.12197	0.842416			0.979387	0.932948	0.719203			0.992047	0.957735	0.789815
	0.97359	1.26905	0.699187			0.673039	1.48723	0.850258			0.747399	0.860082	0.698966
	0.748125	0.896717	0.863665			0.984586	1.2372	1.11286			0.6673	0.87324	0.657538
	0.875949	0.896437	1.15271			0.866293	1.05946	0.82698			0.498746	0.941824	0.776148
	1.41324	0.778577	1.10277			0.688318	0.95177	1.06813			0.711064	0.996095	0.824818
	1.09474	0.772728	1.06038			0.70988	0.954832	0.896613			1.17352	0.986558	1.27201
	0.940413	1.08631	0.678727			1.30684	0.921682	1.07873			0.862837	0.94334	1.03837
	0.633083	0.876224	1.02928			0.811386	1.14784	1.15519			0.382969	0.783501	0.772979
	0.691582	1.07519	0.801592			0.654409	1.07174	1.09487			0.721727	0.94533	1.064
	0.676207	1.11412	0.890093			0.651005	1.08022	1.03095			0.82214	1.44176	1.05247
	0.943477	0.997226	0.936363
	1.21717	0.946216	0.937641
	0.90151	0.809053	0.870721
	1.05139	0.962947	1.1025
	1.2028	0.835513	1.07794
	0.947693	1.01609	0.718572
	1.4025	0.906381	0.831218
	1.02346	1.06804	0.951187
	1.80737	1.13422	0.898586
	1.12827	0.901963	1.11092
	0.670367	1.4326	0.650327
	0.883468	1.03321	1.02039
	0.93228	1.12666	0.82209
	1.00015	0.795068	0.71647
	1.12853	0.991359	0.981986
	0.804282	0.848042	1.1083
normalized	0.720114	1.0334	1.31521		normalized					normalized
mean	1	1	1		mean	0.819659	1.12582	1.14408		mean	0.918214	1.06309	0.939411
