# Supplementary material for: VER/VEGF receptors regulate AMPA receptor surface levels and glutamatergic behavior
Source: PLoS Genet. 2021 Feb 9;17(2):e1009375. doi: 10.1371/journal.pgen.1009375 (PMC7899335; doi:10.1371/journal.pgen.1009375)
Supplement: S7 Table — (XLSX) [file pgen.1009375.s018.xlsx]

## Sheet: Fig 4C Data Table
Minutes	WT	WT	WT	WT	WT		pvf-1 (ev763)	pvf-1 (ev763)	pvf-1 (ev763)	pvf-1 (ev763)	pvf-1 (ev763)		ric-4 (md1088)	ric-4 (md1088)	ric-4 (md1088)	ric-4 (md1088)	ric-4 (md1088)
30	0	10	10	0	16		0	12	0	0	0		0	5	0	0	0
45	13	5	15	0	21		10	29	0	0	29		0	5	0	0	0
60	30	25	25	5	26		50	35	0	6	29		10	5	11	0	0
75	83	30	20	24	21		70	47	11	24	41		25	32	0	6	0
90	96	60	30	29	53		80	47	26	35	76		30	42	5	6	10
105	91	50	50	71	63		90	47	58	53	95		35	63	5	0	10
120	87	65	45	67	84		95	65	53	53	90		30	53	11	19	5
135	100	70	75	76	74		95	94	47	65	95		30	37	26	38	5
	100	75	60	62	74		100	76	68	71	95		45	53	16	6	24
