# Supplementary material for: VER/VEGF receptors regulate AMPA receptor surface levels and glutamatergic behavior
Source: PLoS Genet. 2021 Feb 9;17(2):e1009375. doi: 10.1371/journal.pgen.1009375 (PMC7899335; doi:10.1371/journal.pgen.1009375)
Supplement: S8 Table — (XLSX) [file pgen.1009375.s019.xlsx]

## Sheet: Fig 5H Data Table combined
Time (min)	WT mCherry	WT mCherry	WT mCherry	WT mCherry	WT mCherry	WT mCherry	WT SEP	WT SEP	WT SEP	WT SEP	WT SEP	WT SEP	ver-1 (tm1348) mCherry	ver-1 (tm1348) mCherry	ver-1 (tm1348) mCherry	ver-1 (tm1348) mCherry	ver-1 (tm1348) mCherry	ver-1 (tm1348) mCherry	ver-1 (tm1348) mCherry	ver-1 (tm1348) SEP	ver-1 (tm1348) SEP	ver-1 (tm1348) SEP	ver-1 (tm1348) SEP	ver-1 (tm1348) SEP	ver-1 (tm1348) SEP	ver-1 (tm1348) SEP	vps-35 (hu68) mCherry	vps-35 (hu68) mCherry	vps-35 (hu68) mCherry	vps-35 (hu68) mCherry	vps-35 (hu68) mCherry	vps-35 (hu68) mCherry	vps-35 (hu68) mCherry	vps-35 (hu68) mCherry	vps-35 (hu68) mCherry	vps-35 (hu68) mCherry	vps-35 (hu68) SEP	vps-35 (hu68) SEP	vps-35 (hu68) SEP	vps-35 (hu68) SEP	vps-35 (hu68) SEP	vps-35 (hu68) SEP	vps-35 (hu68) SEP	vps-35 (hu68) SEP	vps-35 (hu68) SEP	vps-35 (hu68) SEP	lin-10 (e1439) mCherry	lin-10 (e1439) mCherry	lin-10 (e1439) mCherry
0*	100.00*	100.00*	100.00*	100.00*	100.00*	100.00*	100.00*	100.00*	100.00*	100.00*	100.00*	100.00*	100.00*	100.00*	100.00*	100.00*	100.00*	100.00*	100.00*	100.00*	100.00*	100.00*	100.00*	100.00*	100.00*	100.00*	100.00*	100.00*	100.00*	100.00*	100.00*	100.00*	100.00*	100.00*	100.00*	100.00*	100.00*	100.00*	100.00*	100.00*	100.00*	100.00*	100.00*	100.00*	100.00*	100.00*
0.166667	0	0	0	0	0	0	2	0	0	0	2	2	0	0	0	0	1	0	1	1	1	0	1	3	0	3	0	0	0	0	0	0	0	0	0	0	0	1	5	4	4	3	2	4	1	0	0	0	0
2.5	2	1	1	2	2	2	10	7	3	8	10	20	4	2	1	2	5	1	5	21	9	7	19	11	5	11	4	7	2	3	3	3	2	1	1	5	5	22	22	22	15	15	12	11	7	4	1	6	1
5	8	5	3	5	4	5	18	19	6	21	16	33	2	1	2	5	6	3	9	19	12	16	45	16	8	24	5	6	6	5	2	7	6	5	2	9	10	20	22	37	24	21	42	20	12	15	1	5	6
10	11	6	7	9	6	12	40	23	24	53	27	92	11	3	7	3	9	12	12	43	22	34	57	25	19	37	10	1	14	17	3	15	11	7	4	13	23	45	41	78	25	31	45	26	38	27	10	8	6
[truncated: 7 more columns]
